# Supplementary material for: LumiraDX SARS-CoV-2 Antigen Test for Diagnosing Acute SARS-CoV-2 Infection: Critical Literature Review and Meta-Analysis
Source: Diagnostics (Basel). 2022 Apr 11;12(4):947. doi: 10.3390/diagnostics12040947 (PMC9027501; doi:10.3390/diagnostics12040947)
Supplement: Supplementary file 1 [file diagnostics-12-00947-s001.zip]

Archive with 1 entries (1 files):
- diagnostics-1674279-supplementary.pdf
